# Supplementary material for: Expression and molecular characterization of an intriguing hyaluronan synthase (HAS) from the symbiont “Candidatus Mycoplasma liparidae” in snailfish
Source: PeerJ. 2025 Apr 25;13:e19253. doi: 10.7717/peerj.19253 (PMC12036578; doi:10.7717/peerj.19253)
Supplement: Supplemental Information 6 [file peerj-13-19253-s006.txt]

>WWS21520.1 glycosaminoglycan [uncultured Mycoplasma sp.]
MKYTILIPCYNAEKYISRCLNSIVNQDYQDFEIIVLNDGSTDNSLAILNSYQEKDQRIKIISRENKGLSV
TRNDLIKKVHTDYFYFIDADDWIELNTFSTFDMKLKEVNFVVDMIINSTFINKKNKSKTFYITNKIDENT
TNESYLINNTPYAWNILIRKEYLLENKFSFCQEYNYFEDAGSVSFWIYKTKNIIFLNHPNYHYFINKQSL
SRANISFEKISAGISQLENFYSLLKSDNVLIKDNKPINDQLAFYHSVIFSHIQFETKVNKSEKNILKTRL
RSLEKDNVNLKFPRRYWKFWYFVLYRIYGY
